# Supplementary material for: Specific Gene Expression in Pseudomonas Putida U Shows New Alternatives for Cadaverine and Putrescine Catabolism
Source: Genes (Basel). 2023 Sep 30;14(10):1897. doi: 10.3390/genes14101897 (PMC10606097; doi:10.3390/genes14101897)
Supplement: Supplementary file 1 [file genes-14-01897-s001.zip]

Archive with 1 entries (1 files):
- genes-2586409-supplementary.pdf
